# Supplementary material for: Layer 2/3 pyramidal cells in the medial prefrontal cortex moderate stress induced depressive behaviors
Source: eLife. 2015 Sep 15;4:e08752. doi: 10.7554/eLife.08752 (PMC4566133; doi:10.7554/eLife.08752)
Supplement: Figure 1—source data 1. — (N = 3 biological replicates). DOI: http://dx.doi.org/10.7554/eLife.08752.004 [file elife08752s001.xlsx]

## Sheet: Sheet1
Table 1. Top genes with highest fold change difference in average expression between the NTF3 cortex IP and Cortex Input. (N=3 biological replicates)
Probe ID	Gene Symbol	Fold Change	Genbank	Description
1423505_at	Tagln	77.8	BB114067	transgelin
1425028_a_at	Tpm2	17.89	BC024358	tropomyosin 2, beta
1416326_at	Crip1	15.8	NM_007763	cysteine-rich protein 1 (intestinal)
1417917_at	Cnn1	15.03	NM_009922	calponin 1
1450952_at	Pln	11.1	AK002622	phospholamban
1448266_at	Edf1	7.476	AB030185	endothelial differentiation-related factor 1
1451285_at	Fus	7.304	AF224264	fusion, derived from t(12;16) malignant liposarcoma (human)
1419738_a_at	Tpm2	7.165	AK003186	tropomyosin 2, beta
1423281_at	Stmn2	7.132	BM115022	stathmin-like 2
1434802_s_at	Ntf3	7.049	BE945709	neurotrophin 3
1423947_at	1110008P14Rik	6.655	BC024615	RIKEN cDNA 1110008P14 gene
1418683_at	Lin7b	6.382	NM_011698	lin 7 homolog b (C. elegans)
1429891_at	1700028N11Rik	5.768	AK006467	RIKEN cDNA 1700028N11 gene
1417972_s_at	Pop5	5.758	NM_026398	ribonuclease P protein 3
1427038_at	Penk1	5.374	M13227	preproenkephalin 1
1450864_at	Calm3	5.254	AU079142	calmodulin 3
1448868_at	Scand1	5.052	NM_020255	SCAN domain-containing 1
1426630_at	Exosc2	4.959	BE945515	homolog of Yeast RRP4 (ribosomal RNA processing 4), 3'-5'-exoribonuclease
1429280_at	2310067L16Rik	4.954	AK010095	RIKEN cDNA 2310067L16 gene
1457690_at	E530005C20Rik	4.852	BB560050	RIKEN cDNA E530005C20 gene
1448331_at	Ndufb7	4.834	NM_025843	calmegin
1429287_a_at	Prl	4.755	AV173491	prolactin
1426118_a_at	Tomm40	4.671	AF109918	translocase of outer mitochondrial membrane 40 homolog (yeast)
1415957_a_at	Nnp1	4.591	AV297071	novel nuclear protein 1
1420554_a_at	Rac3	4.568	NM_133223	RAS-related C3 botulinum substrate 3
1460332_at	Pln	4.554	AK002622	phospholamban
1433480_at	2900010J23Rik	4.504	BI144310	RIKEN cDNA 2900010J23 gene
1452827_at	1500009C09Rik	4.45	AK005178	RIKEN cDNA 1500009C09 gene
1424269_a_at	Myl6	4.352	BC026760	myosin light chain, alkali, nonmuscle
1453643_at	1700001L19Rik	4.317	AK005609	RIKEN cDNA 1700001L19 gene
1422644_at	Sh3bgr	4.287	NM_015825	SH3-binding domain glutamic acid-rich protein
1432556_a_at	3100002J23Rik	4.285	AK013920	RIKEN cDNA 3100002J23 gene
1448565_at	Ppp1r11	4.194	NM_029632	protein phosphatase 1, regulatory (inhibitor) subunit 11
1428861_at	4631422O05Rik	4.172	AK019472	RIKEN cDNA 4631422O05 gene
1430070_at	1500035N22Rik	4.093	AK005363	RIKEN cDNA 1500035N22 gene
1416089_at	Rps15	4.061	NM_009091	ribosomal protein S15
1421083_x_at	Banf1	4.004	NM_011793	barrier to autointegration factor 1
1445415_at		3.992	AW048415	10 days neonate cerebellum cDNA, RIKEN full-length enriched library, clone:6530413I07 product:unclassifiable, full insert sequence
1427773_a_at	Rabac1	3.969	L40934	Rab acceptor 1 (prenylated)
1417788_at	Sncg	3.947	NM_011430	synuclein, gamma
1418702_a_at	2810428I15Rik	3.912	NM_025577	RIKEN cDNA 2810428I15 gene
1430780_a_at	Pmm1	3.91	BI739353	phosphomannomutase 1
1437943_s_at	Mea1	3.906	AA764430	male enhanced antigen 1
1447766_x_at	0610025L06Rik	3.896	AV003249	AV003249 Mus musculus C57BL/6J kidney Mus musculus cDNA clone 0610025L06, mRNA sequence.
1422531_at	Syt5	3.874	NM_016908	troponin T1, skeletal, slow
1448816_at	Ptgis	3.807	NM_008968	prostaglandin I2 (prostacyclin) synthase
1436593_at	MGC58818	3.802	AV260052	Unknown (protein for MGC:58818)
1450080_at	2900027G03Rik	3.783	NM_028375	RIKEN cDNA 2900027G03 gene
1415980_at	Atp5g2	3.757	NM_026468	ATP synthase, H+ transporting, mitochondrial F0 complex, subunit c (subunit 9), isoform 2
1450957_a_at	Sqstm1	3.679	BM232298	sequestosome 1
1424490_at	2410005H09Rik	3.668	BC024802	RIKEN cDNA 2410005H09 gene
1448346_at	Cfl1	3.626	NM_007687	cofilin 1, non-muscle
1422943_a_at	Hspb1	3.623	NM_013560	heat shock protein 1
1442263_at	Rgs13	3.574	BB257313	regulator of G-protein signaling 13
1450694_at	Fkbp2	3.552	NM_008020	FK506 binding protein 2
1441422_at	4930500E24Rik	3.529	BG067128	RIKEN cDNA 4930500E24 gene
1451162_at	Hsbp1	3.491	AK010939	unnamed protein product; SIMILAR TO HEAT SHOCK FACTOR BINDING PROTEIN 1
1449799_s_at	1200008D14Rik	3.441	AA516617	RIKEN cDNA 1200008D14 gene
1421081_a_at	Banf1	3.43	NM_011793	barrier to autointegration factor 1
1428076_s_at	Ndufb4	3.43	BG968046	NADH dehydrogenase (ubiquinone) 1 beta subcomplex 4
1436342_a_at	D19Ertd721e	3.418	AU041099	DNA segment, Chr 19, ERATO Doi 721, expressed
1420165_s_at	1700025B16Rik	3.392	N28111	RIKEN cDNA 1700025B16 gene
1449172_a_at	Lin7b	3.389	NM_011698	lin 7 homolog b (C. elegans)
1425777_at	Cacnb1	3.389	AY094173	calcium channel, voltage-dependent, beta 1 subunit
1427548_a_at	Clns1a	3.381	U53455	chloride channel, nucleotide-sensitive, 1A
1451981_at	Gtrgeo22	3.341	AF303106	gene trap ROSA b-geo 22
1429137_at	2810422O20Rik	3.333	AK013137	RIKEN cDNA 2810422O20 gene
1453928_a_at	Ssb	3.331	AK017822	Sjogren syndrome antigen B
1427762_x_at	Hist1h2bp	3.328	M25487	histone 1, H2bp
1422185_a_at	Dia1	3.32	NM_029787	diaphorase 1 (NADH)
1424538_at	Ubl4	3.314	BI650739	ubiquitin-like 4
1424517_at	2700094L05Rik	3.303	BC026668	RIKEN cDNA 2700094L05 gene
1423715_a_at	Nedd8	3.296	BC004625	neural precursor cell expressed, developmentally down-regulated gene 8
1425964_x_at	Hspb1	3.289	U03561	heat shock protein 1
1416726_s_at	Ube2s	3.271	NM_133777	ubiquitin-conjugating enzyme E2S
1449577_x_at	Tpm2	3.267	AK003186	tropomyosin 2, beta
1425656_a_at	Baiap2	3.261	AF390178	brain-specific angiogenesis inhibitor 1-associated protein 2
1432418_a_at	Ckmt1	3.247	AK018487	unnamed protein product; creatine kinase, mitochondrial 1, ubiquitous (MGD|MGI:99441) putative\
1448949_at	Car4	3.246	NM_007607	carbonic anhydrase 4
1422552_at	2410012A13Rik	3.243	NM_023396	RIKEN cDNA 2410012A13 gene
1418094_s_at	Car4	3.239	NM_007607	carbonic anhydrase 4
1450557_at	Scn4a	3.237	NM_133199	sodium channel, voltage-gated, type IV, alpha polypeptide
1460362_at	2410001C21Rik	3.234	BC004803	RIKEN cDNA 2410001C21 gene
1453558_at	4930504H06Rik	3.206	AK015697	RIKEN cDNA 4930504H06 gene
1416781_at	DXImx39e	3.189	NM_138602	DNA segment, Chr X, Immunex 39, expressed
1418528_a_at	Dad1	3.186	NM_010015	defender against cell death 1
1427909_at	2410015M20Rik	3.17	BQ031065	RIKEN cDNA 2410015M20 gene
1432275_at	Ikbkb	3.168	AK011359	Mus musculus 10 days embryo whole body cDNA, RIKEN full-length enriched library, clone:2610009E10
1456616_a_at	Bsg	3.154	AV035166	AV035166 Mus musculus adult C57BL/6J placenta Mus musculus cDNA clone 1600013O06, mRNA sequence.
1429416_at	2900074C18Rik	3.137	AK013779	RIKEN cDNA 2900074C18 gene
1459665_s_at	Mrvi1	3.135	BB800078	MRV integration site 1
1434151_at	3300001H21Rik	3.112	AV171622	RIKEN cDNA 3300001H21 gene
1417286_at	Ndufa5	3.086	NM_026614	NADH dehydrogenase (ubiquinone) 1 alpha subcomplex, 5
1460196_at	Cbr1	3.084	NM_007620	carbonyl reductase 1
1434544_at	1110025L05Rik	3.083	BE992311	RIKEN cDNA 1110025L05 gene
1451286_s_at	Fus	3.059	AF224264	fusion, derived from t(12;16) malignant liposarcoma (human)
1416366_at	1810004I06Rik	3.033	NM_024220	RIKEN cDNA 1810004I06 gene
1453334_at	B230216N24Rik	3.026	AK021003	Adult male corpus striatum cDNA, RIKEN full-length enriched library, clone:C030009O13 product:unknown EST, full insert sequence
1437369_at	2310007F12Rik	3.019	BB821389	RIKEN cDNA 2310007F12 gene
1460351_at	S100a11	3.015	BC021916	S100 calcium binding protein A11 (calizzarin)
1433651_at	AI326800	3.005	BE136550	expressed sequence AI326800
1450407_a_at	Anp32a	2.999	AF022957	acidic (leucine-rich) nuclear phosphoprotein 32 family, member A
1422797_at	Mapbpip	2.97	NM_031248	mitogen activated protein binding protein interacting protein
1448268_at	2400003B06Rik	2.969	NM_026211	RIKEN cDNA 2400003B06 gene
1419606_a_at	Tnnt1	2.963	NM_011618	troponin T1, skeletal, slow
1450803_at	Ntf3	2.955	NM_008742	neurotrophin 3
1436408_at	AW049332	2.937	BE946298	Clone IMAGE:6541316, mRNA
1424264_at	Med6	2.934	BC013096	mediator of RNA polymerase II transcription, subunit 6 homolog (yeast)
1426467_s_at	0610037L13Rik	2.933	AK002776	RIKEN cDNA 0610037L13 gene
1423676_at	Atp5h	2.917	AF354051	ATP synthase, H+ transporting, mitochondrial F0 complex, subunit d
1436523_s_at	1810022K09Rik	2.907	AV111033	10 day old male pancreas cDNA, RIKEN full-length enriched library, clone:1810022K09 product:unknown EST, full insert sequence
1449960_at	Nptx2	2.906	NM_016789	neuronal pentraxin 2
1415909_at	Stip1	2.903	NM_016737	stress-induced phosphoprotein 1
1423255_at	Atp6v1g1	2.893	BI154058	ATPase, H+ transporting, V1 subunit G isoform 1
1425833_a_at	Hpca	2.889	AF326551	hippocalcin
1457827_at	9330196J05Rik	2.88	BB084936	RIKEN cDNA 9330196J05 gene
1419402_at	Mns1	2.854	NM_008613	meiosis-specific nuclear structural protein 1
1447647_at	Wnt7a	2.846	BB129109	wingless-related MMTV integration site 7A
1450673_at	Col9a2	2.844	NM_007741	procollagen, type IX, alpha 2
1437972_s_at	1110005L13Rik	2.842	AU043053	RIKEN cDNA 1110005L13 gene
1427720_a_at	Nnp1	2.832	AF312394	novel nuclear protein 1
1421498_a_at	2010204K13Rik	2.828	NM_023450	RIKEN cDNA 2010204K13 gene
1428753_a_at	Dgcr6	2.818	AK019346	DiGeorge syndrome critical region gene 6
1416776_at	Crym	2.818	NM_016669	crystallin, mu
1460206_at	Grasp	2.817	NM_019518	GRP1 (general receptor for phosphoinositides 1)-associated scaffold protein
1435755_at	1110001A16Rik	2.814	BB609468	RIKEN cDNA 1110001A16 gene
1421842_a_at	Scamp4	2.813	AF295102	secretory carrier membrane protein 4
1452626_a_at	1810014F10Rik	2.808	AK007494	RIKEN cDNA 1810014F10 gene
1447642_x_at	Dmwd	2.808	AV354897	AV354897 RIKEN full-length enriched, adult male adrenal gland Mus musculus cDNA clone 7330402O03
1415744_at	H2-Ke2	2.775	BC022974	H2-K region expressed gene 2
1429078_a_at	Cops7a	2.771	AK010417	COP9 (constitutive photomorphogenic) homolog, subunit 7a (Arabidopsis thaliana)
1424122_s_at	Commd1	2.767	AB076722	COMM domain containing 1
1415818_at	Anxa6	2.763	NM_013472	annexin A6
1453849_s_at	Hnrpab	2.76	AK013709	heterogeneous nuclear ribonucleoprotein A/B
1432289_a_at	2310032K21Rik	2.757	AK009016	RIKEN cDNA 2310032K21 gene
1452725_a_at	2400006P09Rik	2.755	AK010292	RIKEN cDNA 2400006P09 gene
