# Supplementary material for: Layer 2/3 pyramidal cells in the medial prefrontal cortex moderate stress induced depressive behaviors
Source: eLife. 2015 Sep 15;4:e08752. doi: 10.7554/eLife.08752 (PMC4566133; doi:10.7554/eLife.08752)
Supplement: Figure 1—source data 2. — DOI: http://dx.doi.org/10.7554/eLife.08752.005 [file elife08752s002.xlsx]

## Sheet: Sheet1
Table 2. Genes highly ranked in NTF3 cell type by Specificity Index Analysis across 8 cell types - GLT25D2 (corticopontine Layer 5 pyramidal cell type), S100A10 (corticostriatal Layer 5 pyramidal cell type), NTSR1 (corticothalamic Layer 6 pyramidal cell type), DLX (fast spiking interneurons), NEK7 (non-fast spiking interneurons), ALDH1L1 (astrocytes) and OLIG2 (oligodendrocytes).
				Statistics			Normalized Expression Values
Cell Type	Probe ID	Gene Symbol	Average/ normalized expression	F	p value	adj p value	NTF3	GLT25D2	S100A10	NTSR1	DLX	NEK7	ALDH1L1	OLIG2
NTF3	1434900_at	Mkl1	7.51879	183.537	3.28406e-17	1.06034e-14	9.44598	8.50467	8.50958	8.29404	6.76174	7.67998	5.75244	5.53049
NTF3	1448656_at	Cacnb3	9.49852	183.368	3.31496e-17	1.06034e-14	11.6345	9.84868	11.0612	9.7882	9.37286	9.69355	6.73826	7.96768
NTF3	1453084_s_at	Col22a1	5.26652	171.796	6.42893e-17	1.52618e-14	7.25543	6.59954	5.36404	6.20668	3.99895	4.713	4.28918	4.14968
NTF3	1425656_a_at	Baiap2	7.92101	166.902	8.62074e-17	1.77536e-14	10.5958	8.83972	9.32972	9.64072	5.95395	7.41633	6.05106	5.84705
NTF3	1424507_at	Rin1	7.25385	140.432	4.95566e-16	5.49153e-14	9.81725	8.9468	8.08643	9.22707	5.76777	7.42354	4.38636	4.93988
NTF3	1457270_at	Gas7	8.82504	139.425	5.32974e-16	5.84858e-14	10.9348	10.019	10.0903	9.78496	8.37682	7.67819	6.18938	7.92477
NTF3	1435128_at	Baiap2	8.53061	135.067	7.34508e-16	7.17035e-14	10.9557	9.9265	9.37699	10.1773	7.34201	8.4353	5.84709	6.64924
NTF3	1448949_at	Car4	6.42638	128.435	1.2208e-15	1.00841e-13	8.99663	7.82016	8.41972	4.77579	7.23119	6.70194	3.80569	4.12451
NTF3	1436957_at	Gabra3	6.75135	123.136	1.86656e-15	1.33202e-13	8.88539	8.22019	7.24428	7.93301	7.02833	6.45272	3.45387	5.28266
NTF3	1429891_at	Capsl	4.96285	120.162	2.38754e-15	1.56059e-13	7.45079	6.71853	4.73284	5.30883	3.42759	4.12706	5.08683	3.43555
NTF3	1418094_s_at	Car4	7.17488	118.258	2.80376e-15	1.72986e-13	9.28238	8.12932	8.77211	5.98799	7.71597	7.26331	5.16778	5.39835
NTF3	1421048_a_at	Ypel1	7.77661	114.669	3.82212e-15	2.16017e-13	9.51113	8.3301	7.99977	8.21456	7.0775	7.81223	5.94953	7.50259
NTF3	1426738_at	Dgkz	8.18835	108.759	6.50238e-15	3.167e-13	9.95661	8.5774	9.30007	8.71401	7.45633	8.88277	6.36933	6.37995
NTF3	1422531_at	Syt5	7.70218	108.324	6.76945e-15	3.24797e-13	9.51759	8.7424	8.73069	7.48768	8.06927	7.51209	5.87733	6.02709
NTF3	1416997_a_at	Hap1	8.39226	106.167	8.28184e-15	3.79207e-13	10.0644	8.45086	8.09948	8.83785	9.18129	8.43849	6.38661	7.69869
NTF3	1436650_at	Filip1	7.55591	105.921	8.47667e-15	3.86168e-13	9.66294	9.09928	7.31239	8.89076	8.16923	7.11814	4.97708	5.73197
NTF3	1427086_at	Slit3	7.48917	104.267	9.92559e-15	4.2985e-13	9.7501	8.80246	7.81975	8.39468	6.66125	7.15011	5.80892	5.96386
NTF3	1421255_a_at	Cabp1	6.78215	104.024	1.01601e-14	4.33109e-13	9.12644	6.74621	8.06121	6.54941	6.61006	7.77084	4.58171	4.79937
NTF3	1419221_a_at	Rgs14	9.06294	102.539	1.17338e-14	4.83734e-13	11.1282	10.3591	9.56335	9.61941	7.8397	8.50529	8.10587	7.81463
NTF3	1418743_a_at	Tesc	6.84056	102.502	1.17764e-14	4.84606e-13	9.32967	8.09812	7.21437	6.62728	6.34175	8.07527	4.69828	4.75896
NTF3	1434984_at	Plk5	7.36317	101.258	1.3308e-14	5.31498e-13	9.36231	7.61874	7.21933	7.83942	6.79549	6.85228	6.36777	6.9352
NTF3	1434653_at	Ptk2b	9.01846	101.034	1.36059e-14	5.4065e-13	11.3265	10.0485	10.1997	10.4002	7.88095	9.46643	6.00458	7.16412
NTF3	1443287_at	Ankrd63	8.27756	98.1028	1.82653e-14	6.6757e-13	10.8646	9.80791	7.91355	10.064	7.6427	8.01033	5.97544	6.45195
NTF3	1424137_at	Gprin1	8.33501	97.7125	1.90078e-14	6.8572e-13	10.5842	9.26134	9.36979	9.14871	8.19083	8.28172	5.7661	6.3862
NTF3	1426043_a_at	Capn3	4.90112	96.1424	2.23481e-14	7.73541e-13	6.61357	5.77022	4.53408	4.67016	3.91748	6.06027	3.84691	4.08601
NTF3	1431569_a_at	Lypd1	9.0727	95.4172	2.41041e-14	8.16767e-13	10.8948	9.71422	9.36358	8.43932	8.92566	9.01982	7.27118	9.1668
NTF3	1427045_at	Synpo	8.24785	91.3374	3.72804e-14	1.14147e-12	10.6623	9.73158	9.35029	8.82925	7.29852	7.9424	5.90573	6.75736
NTF3	1438662_at	Ajap1	5.82917	89.9499	4.34259e-14	1.27759e-12	7.23172	6.46835	6.30119	5.57091	6.12889	6.00801	4.5164	4.62093
NTF3	1428813_a_at	Caly	10.0731	86.8148	6.18273e-14	1.67677e-12	11.9919	11.2066	11.0069	9.77801	10.4051	10.4429	7.40796	8.72338
NTF3	1427975_at	Rasl10a	8.82978	86.0572	6.7461e-14	1.8014e-12	11.409	9.90769	9.06364	10.0565	7.48453	9.39353	7.08978	6.59289
NTF3	1448598_at	Mmp17	8.45631	85.6444	7.07655e-14	1.87163e-12	10.2434	9.40805	8.91531	9.41715	8.43043	8.36739	5.92634	7.25964
NTF3	1457341_at	---	6.59349	82.2422	1.05869e-13	2.53573e-12	8.35408	6.81449	7.41222	7.04643	5.50916	6.48823	5.70489	5.49206
NTF3	1423505_at	Tagln	6.79544	81.9001	1.10342e-13	2.62614e-12	10.0279	5.88408	8.64247	5.51808	5.30878	7.47979	5.85857	5.34006
NTF3	1436532_at	Dclk3	7.37029	80.5621	1.29935e-13	2.97472e-12	9.36514	8.10693	7.97193	8.53939	6.10105	7.34123	6.55573	5.22645
NTF3	1444270_at	Rsph4a	4.64442	79.4909	1.48382e-13	3.28854e-12	6.10253	5.38967	4.76386	5.23287	4.09575	4.10352	3.73822	3.97735
NTF3	1440534_at	6330403A02Rik	9.17509	79.4091	1.49905e-13	3.31484e-12	11.3158	10.4946	10.4808	10.2219	8.59296	8.7709	6.31052	7.653
NTF3	1453334_at	B230216N24Rik	7.49839	78.2141	1.74211e-13	3.72551e-12	10.0087	8.33768	7.68321	7.72047	7.93506	7.2895	5.62646	5.66584
NTF3	1429104_at	Limd2 /// LOC632329	8.39042	78.028	1.78372e-13	3.80547e-12	10.2973	9.10757	9.22164	7.94416	7.58883	8.88746	7.33042	6.98501
NTF3	1424528_at	Cgref1	7.06773	77.3715	1.93941e-13	4.06645e-12	8.75151	7.36708	6.90888	6.42173	8.08789	7.70821	5.67846	5.71787
NTF3	1459107_at	Kcnh3	7.18523	76.5858	2.14562e-13	4.40663e-12	9.07384	7.42809	7.95284	7.20749	6.1106	6.90201	6.55748	6.3304
NTF3	1447771_at	---	7.6726	75.5846	2.44401e-13	4.89247e-12	10.0379	8.87429	9.436	8.89964	7.02591	7.96644	4.19677	5.34444
NTF3	1433909_at	Syt17	9.65711	72.5913	3.64353e-13	6.6583e-12	11.5041	10.5341	9.68666	9.82583	10.1117	9.77718	8.46575	7.64394
NTF3	1436593_at	1700016K19Rik	4.90697	72.2979	3.79218e-13	6.88531e-12	6.44624	6.08515	5.2254	4.80745	4.14073	4.65931	4.15619	4.128
NTF3	1455888_at	Lingo2	4.93894	72.066	3.91436e-13	7.07015e-12	6.27835	5.80081	5.20601	5.09999	5.10898	4.5045	3.63894	4.16127
NTF3	1423281_at	Stmn2	8.75374	71.7865	4.0674e-13	7.2998e-12	11.4468	10.6378	10.5632	8.50926	9.16002	8.73109	5.20983	6.3999
NTF3	1451280_at	Arpp21	8.26237	71.3704	4.30747e-13	7.6545e-12	10.0934	9.2658	9.47424	8.62553	6.914	8.38456	7.28668	6.38919
NTF3	1416350_at	Klf16	7.51638	68.6739	6.29602e-13	1.02987e-11	9.10486	7.99719	7.80715	8.23717	7.31836	7.75145	6.08568	5.98946
NTF3	1445805_x_at	Kcnh3	7.42401	68.2448	6.69679e-13	1.08216e-11	9.13561	7.52182	8.15241	7.42442	6.48068	7.26481	6.87722	6.56772
NTF3	1432556_a_at	Fam183b	5.9457	68.0742	6.86377e-13	1.10243e-11	7.72768	7.10858	6.30041	5.53143	5.64863	5.22412	5.56596	4.84638
NTF3	1460206_at	Grasp	8.70743	67.9802	6.95775e-13	1.11633e-11	10.7763	10.0861	9.84365	9.20777	7.28199	8.48967	6.92162	7.51186
NTF3	1450449_a_at	Rilpl1	10.2798	66.0397	9.25002e-13	1.40989e-11	12.1864	10.7437	11.3185	10.1598	9.1065	10.1071	9.51389	9.2571
NTF3	1455192_at	Tmem198	7.8497	65.5488	9.95353e-13	1.49688e-11	9.35985	7.63162	8.11195	7.74292	7.66585	8.23923	7.2574	6.71609
NTF3	1455664_at	Rtn4rl1	8.04995	65.2641	1.03884e-12	1.5468e-11	10.0673	9.1457	9.05921	8.07199	8.03066	8.45082	5.85416	6.08493
NTF3	1447301_at	Akap5	5.33445	63.6827	1.32155e-12	1.89037e-11	6.77053	6.01024	5.69086	5.93876	5.8331	4.95623	3.68883	4.01231
NTF3	1437698_at	Myo5b	7.38149	63.6511	1.328e-12	1.89692e-11	9.49335	8.80658	7.11513	8.57953	7.14748	7.39292	5.40745	5.58448
NTF3	1434802_s_at	Ntf3	6.4639	63.5041	1.35844e-12	1.93018e-11	9.02002	7.48961	5.77356	7.74138	6.35452	6.40171	4.35263	4.9197
NTF3	1418619_at	Icam5	9.47362	62.776	1.521e-12	2.12314e-11	11.7855	11.0593	10.6757	10.8781	8.45199	9.54218	6.40134	7.52345
NTF3	1444681_at	Erc2	5.70702	62.1887	1.66772e-12	2.28619e-11	8.76794	6.32545	5.89961	5.56172	4.91332	5.58779	4.38883	4.41767
NTF3	1417262_at	Ptgs2	5.58754	60.787	2.08461e-12	2.74586e-11	8.0654	7.07981	4.92875	7.63919	4.47915	4.74157	3.6273	4.63658
NTF3	1460043_at	---	6.13807	59.1789	2.70914e-12	3.41584e-11	8.346	7.67487	5.80577	7.77988	6.85908	4.96493	3.55844	4.62786
Ntf3	1425028_a_at	Tpm2	6.1693	59.1147	2.73802e-12	3.44456e-11	8.92531	5.17643	8.15636	4.39482	5.91972	6.9676	4.90316	4.58003
NTF3	1416658_at	Frzb	7.28989	58.5926	2.98572e-12	3.70655e-11	9.02138	8.33013	7.65486	7.79354	6.13965	6.99835	5.32667	7.40126
NTF3	1453093_at	Rasgef1c	7.53852	58.582	2.99099e-12	3.71106e-11	9.32878	8.6086	8.41621	8.0659	6.83983	7.88286	5.81323	5.70943
NTF3	1448674_at	Rnf25	7.43177	58.5021	3.03109e-12	3.74945e-11	8.66029	7.91789	7.75332	7.57078	7.12862	7.52814	6.74881	6.30833
NTF3	1445415_at	---	4.93153	58.4759	3.04437e-12	3.76279e-11	6.49065	5.89308	5.65798	4.39457	5.20083	4.14599	4.12898	3.86069
NTF3	1429183_at	Pkp2	5.3302	57.9375	3.3319e-12	4.05811e-11	7.41659	5.90687	4.95123	5.47592	4.86408	4.7942	4.69874	4.7262
NTF3	1455313_at	Ablim2	7.31393	57.3966	3.65102e-12	4.3859e-11	8.89279	7.42456	7.39085	7.18165	7.15281	7.58575	6.30187	6.61806
NTF3	1416491_at	Numbl	7.76138	57.3588	3.67451e-12	4.40873e-11	9.24302	7.98624	8.1886	7.88232	7.41656	8.10229	6.68743	6.65956
NTF3	1426511_at	Susd2	6.2368	56.2398	4.45199e-12	5.18702e-11	7.76187	7.04065	7.01086	6.56448	6.02767	5.98757	4.60757	5.16169
NTF3	1423092_at	Incenp	6.73931	55.4995	5.0648e-12	5.80354e-11	8.0652	7.33687	7.4839	6.76284	6.29697	6.67273	5.55382	5.94133
NTF3	1434140_at	Mcf2l	8.78496	54.9993	5.53098e-12	6.23009e-11	10.2285	9.03567	8.94103	9.30724	8.97778	8.60046	7.48778	7.78478
NTF3	1436013_at	Gsg1l	8.6582	54.4005	6.15185e-12	6.82209e-11	11.0131	8.94497	8.3124	9.24495	8.06509	8.94577	6.8586	7.97633
NTF3	1436998_at	Sowaha	7.23108	53.8012	6.85066e-12	7.48841e-11	9.61674	8.39542	7.59537	8.053	6.57842	6.97658	3.69808	7.32317
NTF3	1443147_at	---	5.79646	53.554	7.16395e-12	7.78182e-11	7.07151	6.28082	6.49871	6.44014	6.02743	5.72992	4.11718	4.36739
NTF3	1421527_at	Epha6	5.80791	52.9304	8.02608e-12	8.5697e-11	7.30067	6.55735	5.72432	6.34185	6.28962	5.35636	4.6753	4.46761
NTF3	1418922_at	Cadm3	8.64135	51.8183	9.86014e-12	1.02184e-10	10.1659	9.09687	8.81734	9.29382	8.52175	8.25262	7.36312	7.77117
NTF3	1418266_at	Alox12b	4.78699	51.7801	9.93076e-12	1.02797e-10	6.34618	5.46655	4.75234	5.54282	4.21261	4.30091	4.22322	3.67784
NTF3	1436078_at	Fcho1	8.26519	51.508	1.04507e-11	1.0743e-10	9.68483	8.80476	8.77987	8.04359	8.20245	8.34841	6.86646	7.57098
NTF3	1419738_a_at	Tpm2	7.75769	51.3766	1.07123e-11	1.09853e-10	10.0031	6.80966	9.37305	6.61235	7.16521	8.24945	7.33148	6.20118
NTF3	1419137_at	Shank3	7.62237	50.0833	1.37078e-11	1.35996e-10	9.13667	7.21209	8.17765	8.16883	7.66618	7.5613	6.07679	6.84268
NTF3	1455074_at	Efcab1	6.70901	49.656	1.48905e-11	1.46048e-10	8.37148	7.58623	6.59667	6.42423	6.42821	6.27228	5.48244	6.80292
NTF3	1449799_s_at	Pkp2	5.89741	49.6257	1.49786e-11	1.46763e-10	8.87814	7.15875	5.75466	7.09174	5.57026	4.85935	4.15971	4.12709
NTF3	1451331_at	Ppp1r1b	8.25409	49.4835	1.53995e-11	1.5013e-10	10.0991	8.10889	8.62732	8.36069	6.84465	8.62169	8.68742	6.63457
NTF3	1422293_a_at	Kctd1	8.80474	49.4732	1.54305e-11	1.50309e-10	10.5741	8.56813	9.04279	8.63534	7.84464	9.35499	9.10767	7.23139
NTF3	1439854_at	Hrk	7.72052	49.4629	1.54614e-11	1.5048e-10	9.8734	8.9582	7.70774	7.97037	6.78974	7.63028	6.05398	7.19304
NTF3	1436077_a_at	Fcho1	7.95144	49.3778	1.57205e-11	1.52475e-10	9.27737	8.28028	8.46648	7.79763	7.84226	7.77845	6.99364	7.285
NTF3	1440116_at	D630045J12Rik	7.05911	48.3233	1.93599e-11	1.82439e-10	8.41956	7.91862	7.36531	7.5284	6.74219	6.317	5.82077	6.64752
NTF3	1426980_s_at	E130012A19Rik	7.06905	47.2148	2.42082e-11	2.20391e-10	9.1251	7.58032	8.25826	7.41492	5.89569	8.0271	5.59207	4.82938
NTF3	1417680_at	Kcna5	6.21846	47.0705	2.49316e-11	2.25791e-10	7.86737	7.00271	5.49369	6.0139	7.13809	6.68311	3.81646	5.9938
NTF3	1436786_at	Sec14l3	6.01273	46.4479	2.83372e-11	2.52128e-10	7.20676	6.37539	5.77517	6.64871	5.81428	5.5509	5.526	5.32553
NTF3	1416326_at	Crip1	7.69973	46.2759	2.93659e-11	2.60202e-10	9.82457	7.00687	8.21812	5.7393	5.78434	8.53085	8.72414	7.53866
NTF3	1440361_at	Gm12371	6.29317	45.6779	3.32726e-11	2.89993e-10	8.47934	8.00212	7.19209	6.2756	5.60398	5.72606	4.90194	4.73387
NTF3	1419442_at	Matn2	5.78325	45.0124	3.83036e-11	3.26998e-10	7.28601	6.6304	5.48698	6.43818	6.36856	5.86686	3.91269	4.55871
NTF3	1455463_at	Phyhip	6.03203	44.7654	4.03782e-11	3.42569e-10	8.11997	6.84881	6.68054	6.5153	5.28436	6.22037	4.46056	4.39861
NTF3	1427038_at	Penk	9.77834	44.374	4.39225e-11	3.68549e-10	12.48	11.0587	9.63044	9.79885	11.2547	9.6551	7.1825	7.59324
NTF3	1427079_at	Mapre3	8.71975	43.9055	4.86211e-11	4.03322e-10	10.5098	9.67228	9.5785	8.50051	8.69348	8.73599	7.0671	7.31785
NTF3	1435349_at	Nrp2	6.51788	43.5963	5.20216e-11	4.27909e-10	7.77347	7.00781	6.54519	6.62023	6.16054	5.80591	6.31438	6.07882
NTF3	1423561_at	Nell2	7.16046	43.0476	5.87177e-11	4.74322e-10	9.41238	6.62974	7.73112	7.65061	6.74296	7.8141	5.14641	5.97943
NTF3	1418933_at	Slc1a6	5.80913	42.6298	6.4451e-11	5.14843e-10	6.94346	5.75679	5.92837	5.46744	6.38707	5.92899	4.95959	5.08388
NTF3	1418304_at	Cdhr1	6.56948	42.4214	6.75374e-11	5.35138e-10	9.09881	7.38189	6.11825	6.85205	6.14583	6.55565	5.01317	5.66101
NTF3	1417704_a_at	Arhgap6	5.94989	42.0048	7.42059e-11	5.82187e-10	7.4437	6.54694	6.80557	6.59422	6.58336	4.94109	4.24234	4.6409
NTF3	1451028_at	Baiap2	6.71905	41.4923	8.34169e-11	6.43218e-10	8.27439	7.33037	7.2686	7.27088	5.50284	6.39452	5.93487	5.97975
NTF3	1457087_at	Srrm3	7.45684	41.1624	9.00059e-11	6.88026e-10	8.95236	7.54674	8.03197	7.53497	7.78999	7.84528	5.32747	6.65592
NTF3	1450181_at	Cux2	6.99064	40.8401	9.69958e-11	7.33625e-10	8.22919	6.95687	7.15981	6.97883	6.95596	6.99262	6.22485	6.41575
NTF3	1426339_at	Ak5	7.80005	40.7446	9.91811e-11	7.48271e-10	9.66246	9.17943	8.84819	8.2788	7.24406	7.39153	5.88999	6.36569
NTF3	1438706_at	Fam5b	6.64724	40.083	1.15881e-10	8.579e-10	7.86198	7.00315	7.24161	6.69647	6.50732	6.73527	5.30003	5.9507
NTF3	1459993_at	---	5.46112	39.6383	1.28831e-10	9.40956e-10	6.70357	6.18478	5.86813	5.88663	4.62809	5.19794	4.83422	4.62681
NTF3	1426422_at	Cc2d1a	7.73807	39.1332	1.45493e-10	1.0489e-09	9.03926	8.01577	8.09605	7.87524	8.01774	7.67767	6.81667	6.45875
NTF3	1435441_at	Ablim2	7.4402	38.8996	1.53987e-10	1.10115e-09	8.65809	7.54634	7.44942	7.47887	7.18191	7.1868	6.89221	7.16334
NTF3	1419440_at	Trim54	5.74576	38.5966	1.65827e-10	1.17381e-09	8.06444	5.76835	5.67371	5.36616	5.24035	5.25336	5.4506	5.15664
NTF3	1426024_a_at	Dbn1	7.20445	38.5436	1.67999e-10	1.18742e-09	8.88816	7.48655	7.39929	7.26889	7.19064	7.16368	6.19589	6.13652
NTF3	1449124_at	Rgl1	6.67997	37.8665	1.9866e-10	1.37588e-09	8.19809	6.98953	6.7661	5.89223	6.54353	7.44494	6.78423	4.9243
NTF3	1458413_at	Fbxw8	5.07635	37.4848	2.18617e-10	1.49937e-09	6.56948	5.53585	4.7146	5.96846	4.3669	4.75844	4.42558	4.42465
NTF3	1457778_at	Stox2	6.13354	37.2806	2.30185e-10	1.5713e-09	7.22812	6.60748	6.34988	6.19159	6.0859	5.79229	5.19782	5.77323
NTF3	1424767_at	Cdh22	8.63641	36.1492	3.0777e-10	2.02536e-09	10.2779	9.55438	8.81828	8.25735	9.01434	9.01823	6.71404	7.74269
NTF3	1425968_s_at	Speg	7.53006	35.526	3.62458e-10	2.33232e-09	8.95265	8.02616	7.85297	7.72063	7.24709	6.81788	7.22954	6.55894
NTF3	1455632_at	Gnb5	5.01397	35.1156	4.04238e-10	2.56746e-09	5.98735	5.40466	5.36467	5.09641	4.50561	5.23272	4.68746	3.96313
NTF3	1427072_at	Stard8	8.09773	34.4217	4.87432e-10	3.02972e-09	9.83065	8.84092	8.29131	8.2662	6.23106	8.44123	8.53137	6.59683
NTF3	1418468_at	Anxa11 /// Gm2260 /// Gm2274	6.03708	34.0609	5.37972e-10	3.30965e-09	7.24838	5.54684	6.49875	6.37705	5.527	6.16177	5.32809	5.44532
NTF3	1418494_at	Ebf2	4.93998	33.7003	5.94281e-10	3.62345e-09	6.17021	5.72227	5.10648	5.47521	4.50262	4.40873	3.83873	4.55635
NTF3	1436403_at	Fam171a2	7.18811	33.4606	6.35283e-10	3.84641e-09	9.29585	6.8171	8.05885	7.37992	7.07517	7.6651	5.47531	5.61389
NTF3	1457061_at	Gm16039	7.85667	32.3238	8.76884e-10	5.13215e-09	9.67109	7.94466	8.92674	8.44261	7.85256	7.28541	6.16533	6.59429
NTF3	1442263_at	Rgs13	3.97839	31.9817	9.68119e-10	5.61007e-09	5.27054	4.08817	4.08715	4.8606	3.83963	3.43977	3.06782	3.21007
NTF3	1420341_at	Tmco5	5.61393	31.2682	1.19382e-09	6.75901e-09	6.97993	6.28282	5.7514	5.58109	5.11081	5.27886	5.08284	5.06662
NTF3	1437937_at	Ccbp2	5.45102	30.9165	1.32579e-09	7.43249e-09	6.75271	5.52849	5.35882	5.63627	5.07505	5.2132	5.05271	5.01673
NTF3	1457827_at	Arsj	4.94708	30.6985	1.41557e-09	7.86156e-09	6.71453	5.80714	4.14155	6.28993	3.76315	4.08137	4.02404	5.04159
NTF3	1417859_at	Gas7	6.22992	30.5373	1.48624e-09	8.20952e-09	7.49007	6.16341	6.81765	6.79371	5.91274	6.41933	4.66722	5.55307
NTF3	1417996_at	Ngb	8.19069	30.3342	1.58085e-09	8.67792e-09	9.92704	8.2095	8.30513	7.73779	8.2832	8.13874	6.61371	8.31672
NTF3	1424900_at	Slc29a4	5.30109	29.9442	1.78162e-09	9.64388e-09	6.8756	4.88855	4.7586	4.25313	6.12942	5.53119	4.53405	5.30066
NTF3	1458342_at	Syndig1l	6.07915	29.7764	1.87642e-09	1.00965e-08	7.48776	5.37351	5.70212	6.18974	6.65955	6.81147	5.14334	5.0305
NTF3	1417263_at	Ptgs2	4.25994	29.5968	1.98411e-09	1.06151e-08	5.81757	4.89409	3.87666	5.46193	3.58835	3.37756	3.63527	3.63947
NTF3	1422710_a_at	Cacna1h	6.25953	29.4583	2.07181e-09	1.10372e-08	7.6789	7.15245	5.77548	6.16001	6.75865	6.28715	5.36348	5.19774
NTF3	1460591_at	Esr1	6.64086	29.0711	2.34023e-09	1.23029e-08	8.16287	7.26165	5.99731	7.68122	7.30308	6.24341	5.02183	5.66245
NTF3	1436787_x_at	Sec14l3	4.56143	28.7188	2.61782e-09	1.35817e-08	5.61989	4.78783	4.2997	5.0706	4.40938	4.13329	3.99874	4.2475
NTF3	1451886_at	Speg	4.83461	28.6998	2.63383e-09	1.36585e-08	6.47515	4.63736	4.82141	4.59861	4.72651	4.49969	4.51191	4.34051
NTF3	1441422_at	Gas2l1	4.12055	27.7982	3.52937e-09	1.78151e-08	5.15702	4.20468	3.94801	4.35487	3.91493	3.89564	3.77323	3.74404
NTF3	1425505_at	Mylk	5.46304	27.35	4.09488e-09	2.03642e-08	7.25852	5.40593	6.14295	5.09216	4.47546	5.90037	4.69892	4.71097
NTF3	1425756_at	Rab40b	6.24634	27.206	4.2972e-09	2.12555e-08	7.64056	6.89711	6.65132	6.04457	5.91816	6.53358	5.26985	5.23246
NTF3	1433681_x_at	Capn3	6.13106	26.7903	4.94498e-09	2.4142e-08	7.47754	6.92924	5.78554	5.85905	5.82487	6.57214	5.49933	5.36681
NTF3	1435780_at	Psd	8.12937	26.7212	5.06284e-09	2.46587e-08	9.59274	7.79479	8.2585	8.56725	8.30045	8.53948	6.84615	7.02408
NTF3	1448411_at	Wfs1	9.51475	26.7185	5.06751e-09	2.4676e-08	11.3345	10.076	9.23965	9.53908	8.86933	9.80091	9.37149	8.07415
NTF3	1459544_at	---	4.16337	26.6551	5.17823e-09	2.5169e-08	5.28964	4.97698	4.62365	4.88812	3.47416	3.66669	3.28728	3.37164
NTF3	1449960_at	Nptx2	5.1254	26.2982	5.85389e-09	2.80898e-08	6.65477	5.38453	4.92694	5.58043	4.31159	4.38329	5.13991	4.70808
NTF3	1415935_at	Smoc2	5.31682	26.2314	5.99081e-09	2.86797e-08	7.40227	6.26704	6.00042	5.05974	4.14471	5.35032	4.23654	4.39025
NTF3	1422584_at	Skiv2l	5.73178	26.0459	6.38966e-09	3.03955e-08	6.9526	6.03916	6.52791	5.8886	5.31072	5.74159	4.82723	4.6689
NTF3	1447766_x_at	Limd2 /// LOC632329	5.33402	26.0145	6.46001e-09	3.06946e-08	6.69979	5.4641	5.17228	6.09495	4.82052	5.18812	4.72512	4.55061
NTF3	1418950_at	Drd2	5.66788	25.6522	7.33631e-09	3.44733e-08	6.70793	5.2527	5.70091	5.69727	5.9654	5.64447	5.21361	5.02238
NTF3	1423619_at	Rasd1	6.27128	25.5264	7.67044e-09	3.58306e-08	7.32687	6.50025	6.19593	6.06334	6.36536	6.17342	6.01841	5.60295
NTF3	1451285_at	Fus	9.23742	25.3275	8.23335e-09	3.81793e-08	12.0648	10.0751	10.1999	9.05227	8.77935	8.98155	7.10416	7.92141
NTF3	1435558_at	Bai2	8.64374	25.2404	8.4939e-09	3.92544e-08	10.6334	9.05578	9.423	8.31903	7.78659	8.76903	7.86059	7.43989
NTF3	1440550_at	---	3.99649	25.1007	8.93078e-09	4.10546e-08	5.1916	4.44049	4.00844	4.31764	3.78429	3.8092	3.20095	3.36727
NTF3	1440918_at	Rasgrf2	5.93872	24.2853	1.20283e-08	5.36745e-08	7.07932	6.54407	6.02432	6.36793	5.96252	5.55231	5.02702	5.15403
NTF3	1428485_at	Car12	6.27237	24.1462	1.26659e-08	5.6259e-08	8.06095	6.88995	5.87382	7.49928	5.74284	5.87526	5.3027	5.13998
NTF3	1442558_at	Gm10421	5.28015	23.3529	1.70903e-08	7.37105e-08	6.3012	5.74233	5.17861	5.35728	5.17717	5.07763	4.71441	4.84667
NTF3	1418535_at	Rgl1	6.28096	23.1111	1.87576e-08	8.01882e-08	7.39201	5.62918	6.092	6.20623	6.38304	6.60321	6.27977	5.44498
NTF3	1436987_at	Ism1	4.59443	22.6437	2.25083e-08	9.45555e-08	5.83651	4.52733	5.32797	4.55058	4.72392	4.80481	3.60379	3.35813
NTF3	1421365_at	Fst	5.31031	22.1541	2.73379e-08	1.12672e-07	6.62273	5.35536	4.79977	5.35244	4.85955	5.19197	5.41042	4.90527
NTF3	1429280_at	Col22a1	4.66155	22.0495	2.85113e-08	1.17154e-07	5.73307	5.37217	4.5354	4.52554	4.47831	4.4376	4.36668	4.08053
NTF3	1442899_at	---	6.74753	21.948	2.9702e-08	1.21637e-07	8.13656	6.73785	7.16687	6.76061	6.68989	6.52959	6.51534	5.44029
NTF3	1436037_at	Itga4	5.91806	21.7725	3.18926e-08	1.29725e-07	7.29344	6.53653	6.14192	6.64656	5.23916	5.03157	5.25719	5.40428
NTF3	1422053_at	Inhba	6.11431	21.6361	3.37182e-08	1.36412e-07	7.5253	6.43472	6.35745	6.70775	5.25944	5.54374	5.57088	5.62199
NTF3	1442887_at	Lypd1	6.64877	21.3259	3.83087e-08	1.53048e-07	8.4764	6.94927	6.4386	6.8312	6.4103	6.21213	5.52876	6.44366
NTF3	1416456_a_at	Chia	5.27695	21.2811	3.90268e-08	1.55738e-07	6.60515	6.01747	4.89936	5.47303	4.93866	5.14626	4.68751	4.69502
NTF3	1460738_at	Limd2 /// LOC632329	5.62444	21.208	4.02296e-08	1.59957e-07	6.58394	5.70547	5.6861	5.54625	5.20747	5.75162	5.23224	5.30947
NTF3	1434458_at	Fst	5.18679	21.1736	4.08102e-08	1.62023e-07	6.96363	5.52341	4.9399	6.00408	4.46333	4.71925	4.38035	4.61254
NTF3	1429072_at	Col6a4	5.37452	20.8873	4.60099e-08	1.80789e-07	6.29176	5.47975	5.11503	5.4325	5.08556	5.01418	5.46396	5.14849
NTF3	1459872_x_at	H2-DMa	4.69264	20.8329	4.7079e-08	1.84636e-07	5.71501	4.90962	4.90112	4.8866	4.1862	4.43752	4.16702	4.41032
NTF3	1423344_at	Epor	7.09314	20.6599	5.06599e-08	1.97614e-07	8.28685	7.20558	7.29639	7.16688	6.77949	6.88248	6.5785	6.58641
NTF3	1421622_a_at	Rapgef4	5.62118	20.5266	5.36235e-08	2.08184e-07	6.78551	5.97109	6.25721	5.73719	6.01773	5.5597	4.14453	4.6131
NTF3	1417290_at	Lrg1	5.00278	20.4747	5.48268e-08	2.12362e-07	6.27699	5.72256	5.10592	4.72488	4.21548	5.25188	4.46187	4.50256
NTF3	1424090_at	Sdcbp2	5.23583	19.9519	6.87633e-08	2.6147e-07	6.3052	5.73922	5.00858	5.0956	4.76485	4.88706	5.46245	4.79144
NTF3	1430841_at	3300002P13Rik	4.7842	19.6533	7.84322e-08	2.94977e-07	5.63605	4.87906	4.77299	4.97107	5.03073	4.40833	4.46816	4.13886
NTF3	1448889_at	Slc38a4	4.67318	18.8336	1.13551e-07	4.14476e-07	5.52744	5.21253	4.96723	4.5097	4.68061	4.42937	4.28417	3.9542
NTF3	1427122_at	Copg2as2	3.99503	18.8279	1.1385e-07	4.15465e-07	5.15454	4.85086	4.67331	4.35119	3.73923	3.07109	3.13603	3.26928
NTF3	1428781_at	Dmkn	5.54698	18.4572	1.35189e-07	4.87071e-07	6.64797	6.21503	5.80388	5.78338	4.89485	5.26041	5.32237	4.67061
NTF3	1418756_at	Trh	5.59033	18.1229	1.58231e-07	5.62807e-07	6.56298	5.60799	6.0888	5.70625	5.48284	4.88935	5.11932	5.27098
NTF3	1455918_at	Adrb3	4.67675	18.0238	1.65864e-07	5.88192e-07	5.4769	4.84098	4.4384	4.39245	4.74024	4.5755	4.44086	4.56339
NTF3	1451286_s_at	Fus	9.57288	17.7798	1.86438e-07	6.55006e-07	11.2673	9.79639	9.90413	9.04009	9.23823	9.47285	8.73403	9.20456
NTF3	1417917_at	Cnn1	4.20891	17.7146	1.92394e-07	6.73797e-07	6.47207	3.71837	3.96013	3.97456	3.84461	3.99008	3.99422	3.55374
NTF3	1460332_at	Pln	4.92184	16.8524	2.94366e-07	9.96339e-07	7.43918	4.38455	4.14514	6.15501	4.23517	4.84606	3.96847	4.02208
NTF3	1430013_at	2210008F06Rik	5.04803	16.773	3.0639e-07	1.03378e-06	5.98302	5.51718	5.23321	4.86479	5.36241	5.0728	4.28829	4.2189
NTF3	1458866_at	Tmem215	5.09411	16.5691	3.39819e-07	1.13561e-06	6.29829	5.26348	5.76707	5.14823	5.00648	4.81467	4.17581	4.33535
NTF3	1424576_s_at	Cyp2c44	3.80595	16.1206	4.28295e-07	1.40637e-06	4.68072	4.44528	3.79215	3.84299	3.58046	3.34046	3.45802	3.5206
NTF3	1420419_a_at	Otof	5.93675	15.8052	5.05584e-07	1.63975e-06	6.95043	6.01422	5.73257	6.23574	5.59244	5.59362	5.82684	5.57394
NTF3	1422196_at	Htr5b	4.69286	14.9051	8.23919e-07	2.5711e-06	5.77088	4.72338	4.70673	5.23616	4.38824	4.48411	4.27108	3.97246
NTF3	1436277_at	Rnf207	5.27325	14.6866	9.30926e-07	2.88145e-06	6.16681	5.54867	5.45791	5.48773	5.36067	5.07795	4.69199	4.48611
NTF3	1428861_at	Filip1l	4.57414	14.5765	9.90478e-07	3.05259e-06	6.361	3.92052	5.65516	4.53698	3.6212	4.77149	3.28176	4.22711
NTF3	1426143_at	Trdn	4.38138	14.4469	1.06605e-06	3.26786e-06	5.16077	4.43143	4.37852	4.23068	4.01998	3.98641	4.58083	4.27911
NTF3	1435922_at	Fbxl19	6.09112	14.4199	1.08258e-06	3.31291e-06	7.11749	6.0279	6.19415	5.93428	5.95745	5.89641	5.62722	5.95295
NTF3	1440555_at	Rragd	6.95546	14.0635	1.3291e-06	4.00451e-06	8.21957	7.25053	7.36715	6.62806	7.21495	6.69328	6.16467	6.20386
NTF3	1422562_at	Rrad	5.43754	13.2749	2.124e-06	6.16001e-06	6.78497	5.38598	5.23979	5.0433	5.23212	5.91567	4.97655	4.90472
NTF3	1446622_at	A330068G13Rik	4.20272	12.5882	3.25196e-06	9.1598e-06	4.98654	4.57868	3.99374	4.47086	4.07783	4.24128	3.58299	3.81519
NTF3	1450803_at	Ntf3	4.46264	11.9186	5.01238e-06	1.36892e-05	6.08397	4.93122	4.05128	4.30107	3.88897	4.19007	4.34562	4.06514
NTF3	1432040_at	4933417O13Rik	4.27582	11.5732	6.31091e-06	1.69806e-05	5.0759	4.56925	4.21752	4.25754	3.8678	4.03817	4.14522	4.13293
NTF3	1431056_a_at	Lpl	4.84874	11.4923	6.66535e-06	1.78511e-05	5.72834	5.00072	4.71404	5.21972	4.7214	5.02796	4.19566	4.23275
NTF3	1430306_a_at	Atp6v1c2	4.8111	11.0658	8.93501e-06	2.34617e-05	5.61379	5.12737	4.52651	4.80295	4.68375	4.71955	4.55759	4.56276
NTF3	1420529_at	Dpf1	5.73095	10.9137	9.93955e-06	2.59078e-05	6.60742	5.72735	5.72199	5.7	5.84029	5.50216	5.27984	5.46731
NTF3	1439684_at	4930570G19Rik	4.27328	9.36865	3.13078e-05	7.55816e-05	5.31742	4.02204	4.38669	4.09108	4.35524	3.63236	4.17674	4.12088
NTF3	1426144_x_at	Trdn	3.4521	8.88041	4.62371e-05	0.000109043	4.06043	3.29955	3.38295	3.44259	3.3543	3.24032	3.38626	3.39956
NTF3	1448117_at	Kitl	6.14522	8.78596	4.99434e-05	0.000117208	7.41261	6.18921	6.23466	6.20457	5.56067	6.3698	5.8141	5.39082
NTF3	1429745_at	DXBay18 /// Gm14685 /// Gm5639 /// Gm5640 /// Gm5936	4.06328	7.99323	9.76001e-05	0.000219599	5.08833	4.22395	3.89059	4.16343	3.8011	3.66937	3.90557	3.81749
NTF3	1443865_at	Gabra2	5.70701	7.62822	0.000134827	0.000297336	6.78518	5.76615	5.52312	5.70152	5.61033	4.97923	6.06895	5.2413
NTF3	1436894_at	Ildr2	7.00053	7.54316	0.000145576	0.000319293	8.96958	6.40401	7.94704	6.54533	6.7384	7.14858	6.21013	5.84235
NTF3	1433923_at	Krt77	5.77591	7.33877	0.000175436	0.000380223	6.80835	5.64387	5.4977	5.61131	5.86949	5.70438	5.61048	5.41767
NTF3	1456498_at	Itga4	3.68396	6.9631	0.000249335	0.000529088	4.38869	3.73866	3.81099	3.8435	3.44099	3.46172	3.48565	3.31968
NTF3	1432260_at	Gpr39	4.23924	6.68714	0.000325198	0.000678702	5.18195	4.10597	4.08412	4.38069	3.93898	3.97315	4.03164	4.17297
NTF3	1456803_at	---	3.49359	6.49755	0.000391796	0.000808455	4.46626	3.35928	3.43065	3.48541	3.47155	3.29644	3.0514	3.34296
NTF3	1448421_s_at	Aspn	3.04164	6.36334	0.0004479	0.000917548	3.81823	2.8973	2.83603	2.94118	2.88824	3.15554	2.87277	2.87572
NTF3	1417714_x_at	Hba-a1 /// Hba-a2	5.76258	6.29119	0.000481634	0.000982267	7.16831	6.17423	6.51679	5.06026	5.11493	5.87092	5.07986	5.25254
NTF3	1418020_s_at	Cpd	4.3233	5.904	0.00071713	0.0014267	5.11661	4.57471	4.28481	4.23728	4.36637	4.37114	3.66715	4.05215
NTF3	1448424_at	Frzb	3.9	5.78008	0.000817077	0.00161189	4.66907	4.2192	4.01571	3.58329	3.56045	3.78717	3.71355	3.75797
NTF3	1449396_at	Aoc3	3.71835	4.84103	0.00231409	0.00424691	4.51124	3.41799	3.87478	3.56525	3.54321	3.71291	3.51955	3.50177
NTF3	1423359_at	Pln	4.28233	4.29927	0.00441642	0.00774315	5.29969	3.90514	3.86281	4.44047	3.91128	4.17319	4.44909	4.09123
